# Supplementary material for: Methicillin-resistant Staphylococcus aureus emerged long before the introduction of methicillin into clinical practice
Source: Genome Biol. 2017 Jul 20;18:130. doi: 10.1186/s13059-017-1252-9 (PMC5517843; doi:10.1186/s13059-017-1252-9)
Supplement: Supplementary file 1 — Isolate metadata. The table contains information about the origins, mapping and assembly statistics, and genotype information of all the isolates used in the study. For the origins of the isolates, the year or decade of isolation, along with place and country of isolation are provided where known. Isolates designated London originated from multiple hospitals (hospitals 1–5), and these are indicated. Isolates that were described in the original description by P. Jevons, published in the BMJ in 1961 are highlighted. Summary information for the de novo assembly and reference mapping of each isolate’s whole genome sequence data is provided, as is the ENA accession number for fastq data. The sequence type (ST) and allele type are provided, and single locus variants (SLV) or a triple locus variant (TLV) are marked. The isolates used in the temporal analysis presented in Figs. 3b and 4 are marked. (XLSX 90 kb) [file 13059_2017_1252_MOESM1_ESM.xlsx]

## Sheet: Sheet1
ID	Date	Collection	Country	city	hospital/ comment	Sanger ID/ file	Isolates used for temporal analysis	Mean depth	Median depth	Assembly size	No. of Contigs	Average contig size	Largest contig size	MLST	Public Name	ENA Sample	Original HPA MLST assignment	ST	arcC	aroE	glpF	gmk	pta	tpi	yqiL	blaZ	mecA	catA1	catA2	catA3	ermA	linA	aacAaphD	aad9	aadD	aphA3	str	tetK	tetM	qacA	qacC	RpsL K56R	FusA P406L	DfrA F99Y
RH10000375	1960	PHE	-	-	Jevons strain ID: 14668 BMJ 1961, Jan 14, p124-125	7468_3#1	+	105.509	106	2859490	35	81699.7	1197714	250	LHI_Sa_7	ERS083606	+	250	3	3	1	1	4	4	16	blaZ	mecA	-	-	-	-	-	-	-	-	-	-	tetK	-	-	-	K56R	-	-
RH10000386	1960	PHE	UK	Guildford	Jevons strain ID: 10395 BMJ 1961, Jan 14, p124-125	7468_3#12	+	79.4799	80	2858894	52	54978.7	367479	250	LHI_Sa_18	ERS083617	+	250	3	3	1	1	4	4	16	blaZ	mecA	-	-	-	-	-	-	-	-	-	-	tetK	-	-	-	K56R	-	-
RH10000387	1960	PHE	UK	Guildford	Jevons strain ID: 10396 BMJ 1961, Jan 14, p124-125	7468_3#13	+	88.0975	85	2859149	32	89348.4	1197630	250	LHI_Sa_19	ERS083618	+	250	3	3	1	1	4	4	16	blaZ	mecA	-	-	-	-	-	-	-	-	-	-	tetK	-	-	-	K56R	-	-
RH10000388	1960	PHE	UK	Guildford	Jevons strain ID: 14083 BMJ 1961, Jan 14, p124-125	7468_3#14	+	77.4265	76	2826413	38	74379.3	853450	250	LHI_Sa_20	ERS083619	+	250	3	3	1	1	4	4	16	blaZ	-	-	-	-	-	-	-	-	-	-	-	tetK	-	-	-	K56R	-	-
RH10000391	1960	PHE	UK	Guildford	Jevons strain ID: 13136 BMJ 1961, Jan 14, p124-125	7468_3#17	+	64.3872	62	2858149	41	69710.9	853701	250	LHI_Sa_23	ERS083622	+	250	3	3	1	1	4	4	16	blaZ	mecA	-	-	-	-	-	-	-	-	-	-	tetK	-	-	-	K56R	-	-
RH10000397	1960	PHE	-	-	-	7468_3#23	+	156.71	155	2867342	45	63718.7	1054777	250	LHI_Sa_29	ERS083628	+	250	3	3	1	1	4	4	16	blaZ	mecA	-	-	-	-	-	-	-	-	-	-	tetK	-	-	-	K56R	-	-
RH10000398	1960	PHE	Egypt	El Cairo	-	7468_3#24	+	121.729	114	2894573	49	59072.9	1266622	250	LHI_Sa_30	ERS083629	+	250	3	3	1	1	4	4	16	blaZ	mecA	-	-	-	-	-	-	-	-	-	-	tetK	-	-	-	K56R	-	-
RH10000401	1960	PHE	UK	Guildford	Jevons strain ID: 13137 / NCTC10442 (60/13137)	7468_3#27	+	62.5003	61	2859109	36	79419.7	853701	250	LHI_Sa_33	ERS083632	+	250	3	3	1	1	4	4	16	blaZ	mecA	-	-	-	-	-	-	-	-	-	-	tetK	-	-	-	K56R	-	-
RH10000402	1960	PHE	-	-	-	7468_3#28	+	125.27	123	2979847	79	37719.6	435675	247	LHI_Sa_34	ERS083633	+	247	3	3	1	12	4	4	16	blaZ	mecA	-	-	-	ermA	-	-	aad9			-	tetK	tetM	-	qacC	K56R	-	-
RH11000491	1960	PHE	-	-	-	7468_3#30	+	62.8846	61	2976783	85	35021	287625	247	LHI_Sa_36	ERS083635	+	247	3	3	1	12	4	4	16	blaZ	mecA	-	-	-	ermA	-	-	aad9			-	tetK	tetM	-	qacC	K56R	-	-
RH11000492	1960	PHE	-	-	Jevons strain ID: 13136 BMJ 1961, Jan 14, p124-125	7468_3#31	+	83.7613	81	2858823	40	71470.6	853483	250	LHI_Sa_37	ERS083636	+	250	3	3	1	1	4	4	16	blaZ	mecA	-	-	-	-	-	-	-	-	-	-	tetK	-	-	-	K56R	-	-
RH11000501	1960	PHE	-	-	Jevons strain ID: 13137 BMJ 1961, Jan 14, p124-125	7468_3#40	+	65.213	63	2859372	28	102120	1197716	250	LHI_Sa_46	ERS083645	+	250	3	3	1	1	4	4	16	blaZ	mecA	-	-	-	-	-	-	-	-	-	-	tetK	-	-	-	K56R	-	-
RH12000192_7401663	1961	PHE	-	-	-	10050_3#1	+	198.085	197	2900308	30	96676.9	853552	250	RH12000192	ERS226416	+	250	3	3	1	1	4	4	16	blaZ	mecA	-	-	-	-	-	-	-	-	-	-	tetK	-	-	-	K56R	-	-
RH10000384	1961	PHE	UK	Carshalton	-	7468_3#10	+	86.615	84	2859038	39	73308.7	652391	250	LHI_Sa_16	ERS083615	+	250	3	3	1	1	4	4	16	blaZ	mecA	-	-	-	-	-	-	-	-	-	-	tetK	-	-	-	K56R	-	-
RH10000385	1961	PHE	UK	Royal Free	-	7468_3#11	+	117.815	120	2875067	36	79863	1257816	250	LHI_Sa_17	ERS083616	+	250	3	3	1	1	4	4	16	blaZ	mecA	catA1	-	-	ermA	-	-	aad9			-	tetK	-	-	-	K56R	-	-
RH10000389	1961	PHE	-	-	-	7468_3#15	+	77.0201	74	2934986	46	63804	724619	247	LHI_Sa_21	ERS083620	+	247	3	3	1	12	4	4	16	blaZ	mecA	-	-	-	-	-	-	-	-	-	-	tetK	tetM	-	-	K56R	-	-
RH10000390	1961	PHE	-	-	-	7468_3#16	+	78.3344	78	2902512	45	64500.3	516746	250	LHI_Sa_22	ERS083621	+	250	3	3	1	1	4	4	16	blaZ	mecA	-	-	-	-	-	-	-	-	-	-	tetK	-	-	-	K56R	-	-
RH10000392	1961	PHE	-	-	-	7468_3#18	+	107.138	105	2858922	31	92223.3	1197713	250	LHI_Sa_24	ERS083623	+	250	3	3	1	1	4	4	16	blaZ	mecA	-	-	-	-	-	-	-	-	-	-	tetK	-	-	-	K56R	-	-
RH10000393	1961	PHE	-	-	-	7468_3#19	+	121.818	119	2903421	36	80650.6	1197633	250	LHI_Sa_25	ERS083624	+	250	3	3	1	1	4	4	16	blaZ	mecA	-	-	-	-	-	-	-	-	-	-	tetK	-	-	-	K56R	-	-
RH10000376	1961	PHE	UK	Guildford	-	7468_3#2	+	126.545	129	2950160	87	33909.9	1030639	250	LHI_Sa_8	ERS083607	+	250	3	3	1	1	4	4	16	blaZ	mecA	-	-	-	-	-	-	-	-	-	-	tetK	tetM	-	qacC	K56R	-	-
RH10000394	1961	PHE	-	-	-	7468_3#20	+	107.373	106	2925896	69	42404.3	853702	250	LHI_Sa_26	ERS083625	+	250	3	3	1	1	4	4	16	blaZ	mecA	-	-	-	-	-	-	-	-	-	-	tetK	-	-	-	K56R	-	-
RH10000395	1961	PHE	-	-	-	7468_3#21	+	138.593	133	2900687	40	72517.2	853330	250	LHI_Sa_27	ERS083626	+	250	3	3	1	1	4	4	16	blaZ	mecA	-	-	-	-	-	-	-	-	-	-	tetK	-	-	-	K56R	-	-
RH10000396	1961	PHE	-	-	-	7468_3#22	+	62.1017	60	2886466	73	39540.6	853450	250	LHI_Sa_28	ERS083627	+	250	3	3	1	1	4	4	16	blaZ	mecA	-	-	-	-	-	-	-	-	-	-	tetK	-	-	-	K56R	-	-
RH10000399	1961	PHE	UK	Guildford	-	7468_3#25	+	102.353	101	2859505	31	92242.1	1197710	250	LHI_Sa_31	ERS083630	+	250	3	3	1	1	4	4	16	blaZ	mecA	-	-	-	-	-	-	-	-	-	-	tetK	-	-	-	K56R	-	-
RH10000400	1961	PHE	UK	Carshalton	-	7468_3#26	+	85.1905	84	2859723	35	81706.4	853506	250	LHI_Sa_32	ERS083631	+	250	3	3	1	1	4	4	16	blaZ	mecA	-	-	-	-	-	-	-	-	-	-	tetK	-	-	-	K56R	-	-
RH10000403	1961	PHE	-	-	-	7468_3#29	+	73.5329	71	2899673	51	56856.3	853701	250	LHI_Sa_35	ERS083634	+	250	3	3	1	1	4	4	16	blaZ	mecA	-	-	-	-	-	-	-	-	-	-	tetK	-	-	-	K56R	-	-
RH10000377	1961	PHE	UK	London	London Hospital 6	7468_3#3	+	120.412	124	2895657	45	64347.9	853696	250	LHI_Sa_9	ERS083608	+	250	3	3	1	1	4	4	16	blaZ	mecA	-	catA2	-	-	-	-	-	-	-	-	tetK	tetM	-	-	K56R	-	-
RH11000493	1961	PHE	-	-	-	7468_3#32	+	96.5569	91	2859913	41	69754	1197708	250	LHI_Sa_38	ERS083637	+	250	3	3	1	1	4	4	16	blaZ	mecA	-	-	-	-	-	-	-	-	-	-	tetK	-	-	-	K56R	-	-
RH11000494	1961	PHE	-	-	-	7468_3#33	+	58.8566	56	2900904	49	59202.1	568598	250	LHI_Sa_39	ERS083638	+	250	3	3	1	1	4	4	16	blaZ	mecA	-	-	-	-	-	-	-	-	-	-	tetK	-	-	-	K56R	-	-
RH11000495	1961	PHE	-	-	-	7468_3#34	+	126.95	126	2892986	60	48216.4	793503	250	LHI_Sa_40	ERS083639	+	250	3	3	1	1	4	4	16	blaZ	mecA	-	catA2	-	-	-	-	-	-	-	-	tetK	tetM	-	-	K56R	-	-
RH11000496	1961	PHE	-	-	-	7468_3#35	+	78.6765	75	2859786	34	84111.4	853614	250	LHI_Sa_41	ERS083640	+	250	3	3	1	1	4	4	16	blaZ	mecA	-	-	-	-	-	-	-	-	-	-	tetK	-	-	-	K56R	-	-
RH11000498	1961	PHE	-	-	-	7468_3#37	+	75.3951	73	2859487	28	102125	1197213	250	LHI_Sa_43	ERS083642	+	250	3	3	1	1	4	4	16	blaZ	mecA	-	-	-	-	-	-	-	-	-	-	tetK	-	-	-	K56R	-	-
RH11000499	1961	PHE	UK	Carshalton	-	7468_3#38	+	103.371	101	2859471	35	81699.2	853389	250	LHI_Sa_44	ERS083643	+	250	3	3	1	1	4	4	16	blaZ	mecA	-	-	-	-	-	-	-	-	-	-	tetK	-	-	-	K56R	-	-
RH11000500	1961	PHE	UK	Carshalton	-	7468_3#39	+	63.7772	62	2863188	33	86763.3	620761	250	LHI_Sa_45	ERS083644	+	250	3	3	1	1	4	4	16	blaZ	mecA	-	-	-	-	-	-	-	-	-	-	tetK	-	-	-	K56R	-	-
RH10000378	1961	PHE	-	-		7468_3#4	+	130.203	129	2952541	92	32092.8	1109080	250	LHI_Sa_10	ERS083609	+	250	3	3	1	1	4	4	16	blaZ	mecA	-	-	-	-	-	-	-	-	-	-	tetK	tetM	-	qacC	K56R	-	-
RH10000379	1961	PHE	UK	Guildford	-	7468_3#5	+	105.177	107	2859379	36	79427.2	1197786	250	LHI_Sa_11	ERS083610	+	250	3	3	1	1	4	4	16	blaZ	mecA	-	-	-	-	-	-	-	-	-	-	tetK	-	-	-	K56R	-	-
RH10000380	1961	PHE	UK	Carshalton	-	7468_3#6	+	83.5527	86	2865161	31	92424.6	1342713	250	LHI_Sa_12	ERS083611	+	250	3	3	1	1	4	4	16	blaZ	mecA	-	-	-	-	-	-	-	-	-	-	tetK	-	-	-	K56R	-	-
RH10000381	1961	PHE	UK	Carshalton	-	7468_3#7	+	96.6288	96	2859655	31	92246.9	853683	250	LHI_Sa_13	ERS083612	+	250	3	3	1	1	4	4	16	blaZ	mecA	-	-	-	-	-	-	-	-	-	-	tetK	-	-	-	K56R	-	-
RH10000382	1961	PHE	UK	Carshalton	-	7468_3#8	+	172.18	172	2863080	33	86760	1199130	250	LHI_Sa_14	ERS083613	+	250	3	3	1	1	4	4	16	blaZ	mecA	-	-	-	-	-	-	-	-	-	-	tetK	-	-	-	K56R	-	-
RH10000383	1961	PHE	UK	Carshalton	-	7468_3#9	+	154.016	151	2861855	34	84172.2	853668	250	LHI_Sa_15	ERS083614	+	250	3	3	1	1	4	4	16	blaZ	mecA	-	-	-	-	-	-	-	-	-	-	tetK	-	-	-	K56R	-	-
RH12000194_7401675	1962	PHE	-	-	-	10050_3#2	+	173.117	174	2860166	27	105932	1197747	250	RH12000194	ERS226417	-	250	3	3	1	1	4	4	16	blaZ	mecA	-	-	-	-	-	-	-	-	-	-	tetK	-	-	-	K56R	-	-
RH12000195_7401687	1962	PHE	UK	Sydneyham	-	10050_3#3	+	184.147	185	2815987	22	127999	1197637	250	RH12000195	ERS226418	-	250	3	3	1	1	4	4	16	blaZ	mecA	-	-	-	-	-	-	-	-	-	-	tetK	-	-	-	K56R	-	-
RH11000503	1962	PHE	Switzerland	Geneva	-	7468_3#41	+	83.9389	80	2964077	51	58119.2	520384	247	LHI_Sa_47	ERS083646	-	247	3	3	1	12	4	4	16	blaZ	mecA	-	catA2	-	ermA	-	-	aad9	-	-	-	tetK	tetM	-	-	K56R	-	-
RH11000504	1962	PHE	-	-	-	7468_3#42	+	102.597	99	2861104	37	77327.1	853451	250	LHI_Sa_48	ERS083647	-	250	3	3	1	1	4	4	16	blaZ	mecA	-	-	-	-	-	-	-	-	-	-	tetK	-	-	-	K56R	-	-
RH11000505	1962	PHE	-	-	-	7468_3#43	+	81.7186	78	2855259	41	69640.5	848959	250	LHI_Sa_49	ERS083648	-	250	3	3	1	1	4	4	16	blaZ	mecA	-	-	-	-	-	-	-	-	-	-	tetK	-	-	-	K56R	-	-
RH11000506	1962	PHE	-	-	-	7468_3#44	+	52.4294	50	2858275	42	68054.2	853450	250	LHI_Sa_50	ERS083649	-	250	3	3	1	1	4	4	16	blaZ	mecA	-	-	-	-	-	-	-	-	-	-	tetK	-	-	-	K56R	-	-
RH11000507	1962	PHE	UK	London	-	7468_3#45	+	114.526	115	2860718	37	77316.7	1197787	250	LHI_Sa_51	ERS083650	-	250	3	3	1	1	4	4	16	blaZ	mecA	-	-	-	-	-	-	-	-	-	-	tetK	-	-	-	K56R	-	-
RH11000509	1962	PHE	South Africa	Johannesburg	-	7468_3#47	+	85.3657	80	2970576	89	33377.3	852113	250	LHI_Sa_53	ERS083652	-	250	3	3	1	1	4	4	16	blaZ	mecA	-	catA2	-	-	-	-	-	-	-	-	tetK	-	-	-	K56R	-	-
RH11000510	1962	PHE	UK	Sydneyham	-	7468_3#48	+	61.0598	57	2850794	84	33938	354896	250	LHI_Sa_54	ERS083653	-	250	3	3	1	1	4	4	16	blaZ	mecA	-	-	-	-	-	-	-	-	-	-	tetK	-	-	-	K56R	-	-
CSARH66	1962	PHE	-	-	-	8036_4#59	-	228.9	228	2798117	31	90261.8	891904	250	CSARH66	ERS135008	-	250	3	3	1	1	4	4	16	-	mecA	-	-	-	-	-	-	-	-	-	-	tetK	-	-	-	K56R	-	-
RH11000511	1962	PHE	UK	-	-	8489_7#1	-	145.879	141	2896187	20	144809	1197764	250	LHI_Sa_55	ERS157363	-	250	3	3	1	1	4	4	16	blaZ	mecA	-	-	-	-	linA	-	-	-	-	-	tetK	-	-	qacC	K56R	-	-
RH11000512	1962	PHE	-	-	-	8489_7#2	-	156.982	152	2893852	21	137802	1079907	250	LHI_Sa_56	ERS157364	-	250	3	3	1	1	4	4	16	blaZ	mecA	-	-	-	-	-	-	-	-	-	-	tetK	-	-	-	K56R	-	-
RH12000202_7401676	1963	PHE	UK	Billericay	-	10050_3#10	+	138.346	137	2903419	24	120976	853743	250	RH12000202	ERS226425	-	250	3	3	1	1	4	4	16	blaZ	mecA	-	-	-	-	-	-	-	-	-	-	tetK	-	-	-	K56R	-	-
RH12000203_7401688	1963	PHE	UK	Stoke Mandeville	-	10050_3#11	+	160.762	163	2872904	22	130587	1305264	250	RH12000203	ERS226426	-	250	3	3	1	1	4	4	16	blaZ	mecA	-	-	-	-	-	-	-	-	-	-	-	-	-	qacC	K56R	-	-
RH12000205_7401700	1963	PHE	UK	Aylesbury	-	10050_3#12	+	154.478	155	2816834	21	134135	1197725	250	RH12000205	ERS226427	-	250	3	3	1	1	4	4	16	blaZ	mecA	-	-	-	-	-	-	-	-	-	-	tetK	-	-	-	K56R	-	-
RH12000206_7401712	1963	PHE	UK	Aylesbury	-	10050_3#13	+	179.455	180	2896038	38	76211.5	638179	250	RH12000206	ERS226428	-	250	3	3	1	1	4	4	16	blaZ	mecA	-	-	-	-	-	-	-	-	-	-	tetK	-	-	qacC	K56R	-	-
RH12000207_7401724	1963	PHE	UK	Aylesbury	-	10050_3#14	+	154.773	154	2923190	54	54133.2	567911	250	RH12000207	ERS226429	-	250	3	3	1	1	4	4	16	blaZ	mecA	-	-	-	-	-	-	-	-	-	-	tetK	-	-	-	K56R	-	-
RH12000208_7401736	1963	PHE	UK	Aylesbury	-	10050_3#15	+	157.717	158	2894890	38	76181.3	638173	250	RH12000208	ERS226430	-	250	3	3	1	1	4	4	16	blaZ	mecA	-	-	-	-	-	-	-	-	-	-	tetK	-	-	qacC	K56R	-	-
RH12000209_7401748	1963	PHE	UK	Aylesbury	-	10050_3#16	+	167.637	168	2862023	29	98690.4	853763	250	RH12000209	ERS226431	-	250	3	3	1	1	4	4	16	blaZ	mecA	-	-	-	-	-	-	-	-	-	-	tetK	-	-	qacC	K56R	-	-
RH12000210_7401665	1963	PHE	UK	Ealing	-	10050_3#17	+	208.157	210	2857344	18	158741	1197716	250	RH12000210	ERS226432	-	250	3	3	1	1	4	4	16	blaZ	mecA	-	-	-	-	-	-	-	-	-	-	-	-	-	qacC	K56R	-	-
RH12000211_7401677	1963	PHE	UK	London	-	10050_3#18	+	145.593	144	2902716	28	103668	857112	250	RH12000211	ERS226433	-	250	3	3	1	1	4	4	16	blaZ	mecA	-	-	-	-	-	-	-	-	-	-	tetK	-	-	-	K56R	-	-
RH12000212_7401689	1963	PHE	-	-	-	10050_3#19	+	157.962	159	2892176	37	78166.9	580590	250	RH12000212	ERS226434	-	250	3	3	1	1	4	4	16	blaZ	mecA	-	-	-	-	-	-	-	-	-	-	tetK	-	-	-	K56R	-	-
RH12000214_7401701	1963	PHE	UK	Aylesbury	-	10050_3#20	+	157.02	158	2892490	33	87651.2	611367	250	RH12000214	ERS226435	-	250	3	3	1	1	4	4	16	blaZ	mecA	-	-	-	-	-	-	-	-	-	-	tetK	-	-	-	K56R	-	-
RH12000215_7401713	1963	PHE	UK	Mill Hill	-	10050_3#21	+	174.62	174	2859309	20	142965	856799	250	RH12000215	ERS226436	-	250	3	3	1	1	4	4	16	blaZ	mecA	-	-	-	-	-	-	-	-	-	-	tetK	-	-	-	K56R	-	-
RH12000216_7401725	1963	PHE	UK	Mill Hill	-	10050_3#22	+	167.696	170	2829096	21	134719	856776	250	RH12000216	ERS226437	-	250	3	3	1	1	4	4	16	-	mecA	-	-	-	-	-	-	-	-	-	-	-	-	-	-	K56R	-	-
RH12000217_7401737	1963	PHE	UK	Sidcup	-	10050_3#23	+	141.795	141	2904984	30	96832.8	856911	250	RH12000217	ERS226438	-	250	3	3	1	1	4	4	16	blaZ	mecA	-	-	-	-	-	-	-	-	-	-	tetK	-	-	-	K56R	-	-
RH12000218_7401749	1963	PHE	-	-	-	10050_3#24	+	143.286	143	2859366	29	98598.8	627889	250	RH12000218	ERS226439	-	250	3	3	1	1	4	4	16	blaZ	mecA	-	-	-	-	-	-	-	-	-	-	tetK	-	-	-	K56R	-	-
RH12000219_7401666	1963	PHE	UK	London	London Hospital 1	10050_3#25	+	181.198	182	2861576	22	130072	1197791	250	RH12000219	ERS226440	-	250	3	3	1	1	4	4	16	blaZ	mecA	-	-	-	-	-	-	-	-	-	-	tetK	-	-	qacC	K56R	-	-
RH12000220_7401678	1963	PHE	UK	Billercay	-	10050_3#26	+	166.964	164	2926035	53	55208.2	546250	250	RH12000220	ERS226441	-	250	3	3	1	1	4	4	16	blaZ	mecA	-	-	-	-	-	-	-	-	-	-	tetK	-	-	-	K56R	-	-
RH12000221_7401690	1963	PHE	UK	Billercay	-	10050_3#27	+	168.182	165	2927195	57	51354.3	549572	250	RH12000221	ERS226442	-	250	3	3	1	1	4	4	16	blaZ	mecA	-	-	-	-	-	-	-	-	-	-	tetK	-	-	-	K56R	-	-
RH12000222_7401702	1963	PHE	UK	Shocham	-	10050_3#28	+	160.567	160	2905386	33	88042	853667	250	RH12000222	ERS226443	-	250	3	3	1	1	4	4	16	blaZ	mecA	-	-	-	-	-	-	-	-	-	-	tetK	-	-	-	K56R	-	-
RH12000223_7401714	1963	PHE	UK	London	London Hospital 2	10050_3#29	+	166.598	165	2899689	36	80546.9	856722	250	RH12000223	ERS226444	-	250	3	3	1	1	4	4	16	blaZ	mecA	-	-	-	-	-	-	-	-	-	-	tetK	-	-	-	K56R	-	-
RH12000224_7401726	1963	PHE	UK	London	London Hospital 2	10050_3#30	+	159.835	159	2898001	26	111462	1197671	250	RH12000224	ERS226445	-	250	3	3	1	1	4	4	16	blaZ	mecA	-	-	-	-	-	-	-	-	-	-	tetK	-	-	-	K56R	-	-
RH12000226_7401738	1963	PHE	UK	London	London Hospital 1	10050_3#31	+	164.875	167	2854925	20	142746	1198376	250	RH12000226	ERS226446	-	250	3	3	1	1	4	4	16	blaZ	mecA	-	-	-	-	-	-	-	-	-	-	-	-	-	-	K56R	-	-
RH12000196_7401699	1963	PHE	UK	Carshalton	-	10050_3#4	+	171.665	171	2859371	25	114375	853764	250	RH12000196	ERS226419	-	250	3	3	1	1	4	4	16	blaZ	mecA	-	-	-	-	-	-	-	-	-	-	tetK	-	-	-	K56R	-	-
RH12000197_7401711	1963	PHE	UK	London	London Hospital 4	10050_3#5	+	169.397	171	2829681	25	113187	853587	250	RH12000197	ERS226420	-	250	3	3	1	1	4	4	16	-	mecA	-	-	-	-	-	-	-	-	-	-	tetK	-	-	-	K56R	-	-
RH12000198_7401723	1963	PHE	-	-	-	10050_3#6	+	164.699	164	2890440	42	68820	1018165	250	RH12000198	ERS226421	-	250	3	3	1	1	4	4	16	blaZ	mecA	-	-	-	-	-	-	-	-	-	-	tetK	-	-	-	K56R	-	-
RH12000199_7401735	1963	PHE	-	-	-	10050_3#7	+	155.468	155	2889558	47	61480	856777	250	RH12000199	ERS226422	-	250	3	3	1	1	4	4	16	blaZ	mecA	-	-	-	-	-	-	-	-	-	-	tetK	-	-	-	K56R	-	-
RH12000200_7401747	1963	PHE	-	-	-	10050_3#8	+	157.957	157	2890233	46	62831.2	1021576	250	RH12000200	ERS226423	-	250	3	3	1	1	4	4	16	blaZ	mecA	-	-	-	-	-	-	-	-	-	-	tetK	-	-	-	K56R	-	-
RH12000201_7401664	1963	PHE	UK	Ealing	-	10050_3#9	+	176.165	176	2859732	25	114389	1197502	250	RH12000201	ERS226424	-	250	3	3	1	1	4	4	16	blaZ	mecA	-	-	-	-	-	-	-	-	-	-	tetK	-	-	-	K56R	-	-
RH12000227_7401750	1964	PHE	-	-	-	10050_3#32	+	133.248	133	2866006	35	81885.9	503489	250	RH12000227	ERS226447	-	250	3	3	1	1	4	4	16	blaZ	mecA	-	-	-	-	-	-	-	-	-	-	tetK	-	-	-	K56R	-	-
RH12000228_7401667	1964	PHE	UK	London	London Hospital 3	10050_3#33	+	171.943	172	2860409	29	98634.8	857202	250	RH12000228	ERS226448	-	250	3	3	1	1	4	4	16	blaZ	mecA	-	-	-	-	-	-	-	-	-	-	tetK	-	-	-	K56R	-	-
RH12000229_7401679	1964	PHE	-	-	-	10050_3#34	+	128.871	128	2961719	33	89749.1	648540	247	RH12000229	ERS226449	-	247	3	3	1	12	4	4	16	blaZ	mecA	-	-	-	ermA	-	-	aad9	-	-	-	tetK	tetM	-	-	K56R	-	-
RH12000230_7401691	1964	PHE	UK	Lambeth	-	10050_3#35	+	133.953	132	2964692	32	92646.6	350754	247	RH12000230	ERS226450	-	247	3	3	1	12	4	4	16	blaZ	mecA	-	catA2	-	ermA	-	-	aad9	-	-	-	tetK	tetM	-	-	K56R	-	-
RH12000231_7401703	1964	PHE	-	-	-	10050_3#36	+	128.256	127	2945410	27	109089	671715	247	RH12000231	ERS226451	-	247	3	3	1	12	4	4	16	blaZ	mecA	-	catA2	-	ermA	-	-	aad9	-	-	-	tetK	tetM	-	-	K56R	-	-
RH12000232_7401715	1964	PHE	-	-	-	10050_3#37	+	160.108	159	2921808	29	100752	671965	247	RH12000232	ERS226452	-	247	3	3	1	12	4	4	16	blaZ	mecA	-	catA2	-	ermA	-	-	aad9	-	-	-	tetK	tetM	-	-	K56R	-	-
RH12000233_7401727	1964	PHE	-	-	-	10050_3#38	+	135.855	134	2965090	36	82363.6	350759	247	RH12000233	ERS226453	-	247	3	3	1	12	4	4	16	blaZ	mecA	-	catA2	-	ermA	-	-	aad9	-	-	-	tetK	tetM	-	-	K56R	-	-
RH12000234_7401739	1964	PHE	-	-	-	10050_3#39	+	144.21	145	2858682	21	136128	856638	250	RH12000234	ERS226454	-	250	3	3	1	1	4	4	16	blaZ	mecA	-	-	-	-	-	-	-	-	-	-	tetK	-	-	-	K56R	-	-
RH12000235_7401751	1964	PHE	UK	Blackburn	-	10050_3#40	+	149.451	148	2900707	31	93571.2	529567	247	RH12000235	ERS226455	-	247	3	3	1	12	4	4	16	blaZ	mecA	-	-	-	ermA	-	-	aad9	-	-	-	tetK	tetM	-	-	K56R	-	-
RH12000236_7401668	1964	PHE	UK	Lambeth London	-	10050_3#41	+	168.372	166	2965238	32	92663.7	671719	247	RH12000236	ERS226456	-	247	3	3	1	12	4	4	16	blaZ	mecA	-	catA2	-	ermA	-	-	aad9	-	-	-	tetK	tetM	-	-	K56R	-	-
RH12000657_7401680	1964	PHE	UK	Bromley	-	10050_3#42	+	162.568	162	2864944	29	98791.2	856775	250	RH12000657	ERS226457	-	250	3	3	1	1	4	4	16	blaZ	mecA	-	-	-	-	-	-	-	-	-	-	tetK	-	-	-	K56R	-	-
RH12000658_7401692	1964	PHE	UK	Lambeth	-	10050_3#43	+	167.221	166	2934206	27	108674	754317	247	RH12000658	ERS226458	-	247	3	3	1	12	4	4	16	-	mecA	-	catA2	-	ermA	-	-	aad9	-	-	-	tetK	tetM	-	-	K56R	-	-
RH12000659_7401704	1964	PHE	UK	Ealing	-	10050_3#44	+	143.893	143	2886712	38	75966.1	1198448	250	RH12000659	ERS226459	-	250	3	3	1	1	4	4	16	blaZ	mecA	-	-	-	-	-	-	-	-	-	-	tetK	-	-	-	K56R	-	-
RH12000660_7401716	1964	PHE	UK	Lambeth	-	10050_3#45	+	154.49	153	2921106	35	83460.2	589202	247	RH12000660	ERS226460	-	247	3	3	1	12	4	4	16	blaZ	mecA	-	catA2	-	ermA	-	-	aad9	-	-	-	tetK	tetM	-	-	K56R	-	-
RH12000661_7401728	1964	PHE	UK	Lambeth	-	10050_3#46	+	143.626	142	2965127	27	109820	447560	247	RH12000661	ERS226461	-	247	3	3	1	12	4	4	16	blaZ	mecA	-	catA2	-	ermA	-	-	aad9	-	-	-	tetK	tetM	-	-	K56R	-	-
RH12000662_7401740	1964	PHE	-	-	-	10050_3#47	+	132.02	131	2964503	33	89833.4	671803	247	RH12000662	ERS226462	-	247	3	3	1	12	4	4	16	blaZ	mecA	-	catA2	-	ermA	-	-	aad9	-	-	-	tetK	tetM	-	-	K56R	-	-
RH12000663_7401752	1964	PHE	UK	Millbank	-	10050_3#48	+	151.764	151	2864681	20	143234	1197882	250	RH12000663	ERS226463	-	250	3	3	1	1	4	4	16	blaZ	mecA	-	-	-	-	-	-	-	-	-	-	tetK	-	-	qacC	K56R	-	-
RH12000664_7401669	1964	PHE	UK	Aylesbury	-	10050_3#49	+	169.291	169	2901621	26	111601	659715	250	RH12000664	ERS226464	-	250	3	3	1	1	4	4	16	blaZ	mecA	-	-	-	-	-	-	-	-	-	-	tetK	-	-	-	K56R	-	-
RH12000665_7401681	1964	PHE	UK	Aylesbury	-	10050_3#50	+	139.02	139	2925801	44	66495.5	571391	250	RH12000665	ERS226465	-	250	3	3	1	1	4	4	16	blaZ	mecA	-	-	-	-	-	-	-	-	-	-	tetK	-	-	-	K56R	-	-
RH12000666_7401693	1964	PHE	UK	Westminster	-	10050_3#51	+	139.577	140	2859969	26	109999	1197894	250	RH12000666	ERS226466	-	250	3	3	1	1	4	4	16	blaZ	mecA	-	-	-	-	-	-	-	-	-	-	tetK	-	-	-	K56R	-	-
RH12000667_7401705	1964	PHE	UK	Bromley	-	10050_3#52	+	134.125	134	2862118	21	136291	1197700	250	RH12000667	ERS226467	-	250	3	3	1	1	4	4	16	blaZ	mecA	-	-	-	-	-	-	-	-	-	-	tetK	-	-	-	K56R	-	-
RH12000668_7401717	1964	PHE	UK	Bromley	-	10050_3#53	+	148.254	148	2864137	22	130188	856713	250	RH12000668	ERS226468	-	250	3	3	1	1	4	4	16	blaZ	mecA	-	-	-	-	-	-	-	-	-	-	tetK	-	-	qacC	K56R	-	-
RH12000669_7401729	1964	PHE	UK	Kingston	-	10050_3#54	+	140.4	140	2864398	20	143220	1197886	250	RH12000669	ERS226469	-	250	3	3	1	1	4	4	16	blaZ	mecA	-	-	-	-	-	-	-	-	-	-	tetK	-	-	qacC	K56R	-	-
RH12000670_7401741	1964	PHE	UK	Bromley	-	10050_3#55	+	146.363	148	2785810	26	107147	853700	250	RH12000670	ERS226470	-	250	3	3	1	1	4	4	16	blaZ	-	-	-	-	-	-	-	-	-	-	-	tetK	-	-	qacC	K56R	P406L	-
RH12000671_7401753	1964	PHE	UK	London	London Hospital 4	10050_3#56	+	123.355	123	2864441	29	98773.8	853700	250	RH12000671	ERS226471	-	250	3	3	1	1	4	4	16	blaZ	mecA	-	-	-	-	-	-	-	-	-	-	tetK	-	-	qacC	K56R	-	-
RH12000672_7401670	1964	PHE	UK	London	London Hospital 4	10050_3#57	+	192.642	191	2905001	23	126304	1305280	250	RH12000672	ERS226472	-	250	3	3	1	1	4	4	16	blaZ	mecA	-	-	-	-	-	-	-	-	-	-	tetK	-	-	-	K56R	-	-
RH12000675_7401682	1964	PHE	UK	Lambeth	-	10050_3#58	+	178.315	176	2964835	31	95639.8	510243	247	RH12000675	ERS226473	-	247	3	3	1	12	4	4	16	blaZ	mecA	-	catA2	-	ermA	-	-	aad9	-	-	-	tetK	tetM	-	-	K56R	-	-
RH12000676_7401694	1964	PHE	UK	Milbank	-	10050_3#59	+	159.01	158	2864675	22	130212	1200937	250	RH12000676	ERS226474	-	250	3	3	1	1	4	4	16	blaZ	mecA	-	-	-	-	-	-	-	-	-	-	tetK	-	-	qacC	K56R	-	-
RH12000677_7401706	1964	PHE	UK	Aylesbury	-	10050_3#60	+	147.272	146	2901641	21	138173	1243244	250	RH12000677	ERS226475	-	250	3	3	1	1	4	4	16	blaZ	mecA	-	-	-	-	-	-	-	-	-	-	tetK	-	-	-	K56R	-	-
RH12000678_7401718	1964	PHE	UK	London	London Hospital 4	10050_3#61	+	160.954	160	2916584	30	97219.5	531816	247	RH12000678	ERS226476	-	247	3	3	1	12	4	4	16	blaZ	mecA	-	-	-	ermA	-	-	aad9	-	-	-	tetK	tetM	-	-	K56R	-	-
RH12000679_7401730	1964	PHE	UK	London	London Hospital 4	10050_3#62	+	153.324	152	2865673	26	110218	853761	250	RH12000679	ERS226477	-	250	3	3	1	1	4	4	16	blaZ	mecA	-	-	-	-	-	-	-	-	-	-	tetK	-	-	qacC	K56R	-	-
RH12000680_7401742	1964	PHE	UK	Lambeth	-	10050_3#63	+	136.922	136	2960234	29	102077	671963	247	RH12000680	ERS226478	-	247	3	3	1	12	4	4	16	blaZ	mecA	-	-	-	ermA	-	-	aad9	-	-	-	tetK	tetM	-	-	K56R	-	-
RH12000681_7401754	1964	PHE	UK	London	London Hospital 5	10050_3#64	+	141.617	139	2913013	40	72825.3	1207494	250	RH12000681	ERS226479	-	250	3	3	1	1	4	4	16	blaZ	mecA	-	-	-	ermA	-	-	aad9	-	-	-	tetK	-	-	-	K56R	-	-
RH12000682_7401671	1964	PHE	UK	Lambeth	-	10050_3#65	+	177.789	175	2964405	33	89830.4	617880	247	RH12000682	ERS226480	-	247	3	3	1	12	4	4	16	blaZ	mecA	-	catA2	-	ermA	-	-	aad9	-	-	-	tetK	tetM	-	-	K56R	-	-
RH12000683_7401683	1964	PHE	UK	Hemel	-	10050_3#66	+	162.846	163	2785451	17	163850	1197858	250	RH12000683	ERS226481	-	250	3	3	1	1	4	4	16	-	mecA	-	-	-	-	-	-	-	-	-	-	tetK	-	-	-	K56R	-	-
RH12000684_7401695	1964	PHE	UK	Harefield		10050_3#67	+	141.752	142	2860158	20	143008	853599	250	RH12000684	ERS226482	-	250	3	3	1	1	4	4	16	blaZ	mecA	-	-	-	-	-	-	-	-	-	-	tetK	-	-	qacC	K56R	-	-
CSARH65	1964	PHE	-	-	-	8036_4#58	-	184.277	185	2861540	42	68131.9	822188	247	CSARH65	ERS134959	-	247	3	3	1	12	4	4	16	blaZ	mecA	-	-	-	ermA	-	-	aad9			-	tetK	tetM	-	-	K56R	-	-
E2125_=_C0X	1964	Rockefeller	Denmark	-	-	8489_7#34	-	101.458	98	2956555	26	113714	502808	247	E2125 = C0X	ERS157396	-	247	3	3	1	12	4	4	16	blaZ	mecA	-	-	-	-	-	-	-	-	-	-	tetK	tetM	-	qacC	K56R	-	-
RH12000685_7401707	1965	PHE	UK	County Durham	-	10050_3#68	+	157.459	158	2855771	23	124164	725476	247	RH12000685	ERS226483	-	247	3	3	1	12	4	4	16	blaZ	mecA	-	-	-	-	-	-	-	-	-	-	-	tetM	-	-	K56R	-	-
RH12000686_7401719	1966	PHE	-	-	-	10050_3#69	+	146.872	144	2898879	31	93512.2	550659	247	RH12000686	ERS226484	-	247	3	3	1	12	4	4	16	blaZ	mecA	-	-	-	ermA	-	-	aad9	-	-	-	tetK	tetM	-	-	K56R	-	-
RH12000687_7401731	1966	PHE	-	-	-	10050_3#70	+	146.811	146	2876930	30	95897.7	817937	3578	RH12000687	ERS226485	-	247 SLV	414	3	1	12	4	4	16	blaZ	mecA	-	catA2	-	ermA	-	-	aad9	-	-	-	tetK	tetM	-	-	K56R	-	-
RH12000688_7401743	1966	PHE	-	-	-	10050_3#71	+	137.818	137	2837457	29	97843.3	708710	247	RH12000688	ERS226486	-	247	3	3	1	12	4	4	16	blaZ	mecA	-	-	-	ermA	-	-	aad9	-	-	-	tetK	tetM	-	qacC	K56R	-	-
CSARH67	1966	PHE	-	-	-	8036_4#60	-	191.924	187	2933647	84	34924.4	391083	250	CSARH67	ERS134961	-	250	3	3	1	1	4	4	16	blaZ	mecA	-	-	-	ermA	-	-	aad9			-	tetK	tetM	-	-	K56R	-	-
E2600X	1966	Rockefeller	Denmark	-	-	8489_7#68	-	133.169	132	2952808	26	113570	664933	247	E2600X	ERS157430	-	247	3	3	1	12	4	4	16	blaZ	mecA	-	-	-	-	-	-	-	-	-	-	tetK	tetM	-	-	K56R	-	-
E2668	1966	Rockefeller	Denmark	-	-	8489_7#78	-	145.589	144	2915578	19	153451	1031827	247	E2668X	ERS157440	-	247	3	3	1	12	4	4	16	blaZ	mecA	-	-	-	ermA	-	-	aad9	-	-	-	tetK	tetM	-	-	K56R	-	-
E2779	1966	Rockefeller	Denmark	-	-	8489_7#79	-	159.906	159	2912815	20	145641	1138288	247	E2779	ERS157441	-	247	3	3	1	12	4	4	16	blaZ	mecA	-	-	-	ermA	-	-	aad9	-	-	-	tetK	tetM	-	-	K56R	-	-
E2900	1966	Rockefeller	Denmark	-	-	8489_7#80	-	171.964	172	2906227	24	121093	844626	247	E2900	ERS157442	-	247	3	3	1	12	4	4	16	blaZ	mecA	-	-	-	ermA	-	-	aad9	-	-	-	tetK	tetM	-	-	K56R	-	-
E2940	1966	Rockefeller	Denmark	-	-	8489_7#81	-	150.297	149	2912668	20	145633	1144713	247	E2940X	ERS157443	-	247	3	3	1	12	4	4	16	blaZ	mecA	-	-	-	ermA	-	-	aad9	-	-	-	tetK	tetM	-	-	K56R	-	-
RH12000689_7401755	1967	PHE	-	-	-	10050_3#72	+	133.139	130	2968617	73	40666	854736	250	RH12000689	ERS226487	-	250	3	3	1	1	4	4	16	blaZ	mecA	-	-	-	-	-	-	-	-	-	-	tetK	-	-	qacC	K56R	-	-
RH12000690_7401672	1967	PHE	-	-	-	10050_3#73	+	173.871	173	2932079	35	83773.7	462963	247	RH12000690	ERS226488	-	247	3	3	1	12	4	4	16	blaZ	mecA	-	-	-	ermA	-	-	aad9	-	aphA3	-	tetK	tetM	-	-	K56R	-	-
RH12000691_7401684	1967	PHE	-	-	-	10050_3#74	+	161.244	160	2900030	29	100001	708832	247	RH12000691	ERS226489	-	247	3	3	1	12	4	4	16	blaZ	mecA	-	-	-	ermA	-	-	aad9	-		-	tetK	tetM	-	-	K56R	-	-
RH12000692_7401696	1967	PHE	-	-	-	10050_3#75	-	150.988	154	2913078	43	67746	537587	3526	RH12000692	ERS226490	-	250 TLV	3	32	460	1	4	4	3	-	mecA	-	-	-	ermA	-	-	aad9	-	aphA3	-	-	tetM	-	-	-	-	-
CSARH72	1967	PHE	-	-	-	8036_4#66	-	168.207	167	2858193	45	63515.4	510466	247	CSARH72	ERS134967	-	247	3	3	1	12	4	4	16	blaZ	mecA	-	-	-	ermA	-	-	aad9			-	tetK	tetM	-	-	K56R	-	-
CSASH05	1967	PHE	-	-	-	8036_4#79	-	175.557	173	2849618	67	42531.6	569471	250	CSASH05	ERS135015	-	250	3	3	1	1	4	4	16	-	-	-	-	-	-	-	-	-	-	-	-	tetK	-	-	qacC	K56R	-	-
E4278_=_D0X	1967	Rockefeller	Denmark	-	-	8489_7#47	-	114.131	112	2911870	26	111995	617900	247	E4278 = D0X	ERS157409	-	247	3	3	1	12	4	4	16	blaZ	mecA	-	-	-	-	-	-	-	-	-	str	-	tetM	-	-	K56R	-	-
E3015	1967	Rockefeller	Denmark	-	-	8489_7#69	-	150.862	151	2948575	18	163810	1330491	247	E3015	ERS157431	-	247	3	3	1	12	4	4	16	blaZ	mecA	-	-	-	ermA	-	-	aad9	-	-	-	tetK	tetM	-	-	K56R	-	-
E3150	1967	Rockefeller	Denmark	-	-	8489_7#70	-	144.766	144	2914479	19	153394	537518	247	E3150	ERS157432	-	247	3	3	1	12	4	4	16	blaZ	mecA	-	-	-	ermA	-	-	aad9	-	-	-	tetK	tetM	-	-	K56R	-	-
E3183	1967	Rockefeller	Denmark	-	-	8489_7#76	-	145.343	145	2928456	23	127324	990397	250	E3183	ERS157438	-	250	3	3	1	1	4	4	16	blaZ	mecA	-	-	-	ermA	-	-	aad9	-	-	-	tetK	tetM	-	-	K56R	-	-
RH12000693_7401708	1968	PHE	UK	Hackney London	-	10050_3#76	+	142.286	141	2960456	48	61676.2	520447	247	RH12000693	ERS226491	-	247	3	3	1	12	4	4	16	blaZ	mecA	catA1	-	-	ermA	-	-	aad9	ant41	aphA3	-	tetK	tetM	-	-	K56R	-	-
RH12000694_7401720	1968	PHE	-	-	-	10050_3#77	+	155.906	155	2898880	34	85261.2	1158726	250	RH12000694	ERS226492	-	250	3	3	1	1	4	4	16	blaZ	mecA	-	-	-	ermA	-	-	aad9			-	tetK	-	-	-	K56R	-	-
E3520	1968	Rockefeller	Denmark	-	-	8489_7#71	-	137.705	138	2868038	15	191203	1430567	250	E3520	ERS157433	-	250	3	3	1	1	4	4	16	blaZ	mecA	-	-	-	ermA	-	-	aad9	-	-	-	tetK	-	-	qacC	K56R	-	-
E3760	1968	Rockefeller	Denmark	-	-	8489_7#72	-	187.48	188	2874471	19	151288	872558	250	E3760X	ERS157434	-	250	3	3	1	1	4	4	16	blaZ	mecA	-	-	-	ermA	-	-	aad9	-	-	-	tetK	-	-	-	K56R	-	-
E3717	1968	Rockefeller	Denmark	-	-	8489_7#73	-	194.141	192	2926803	24	121950	838072	250	E3717	ERS157435	-	250	3	3	1	1	4	4	16	blaZ	mecA	catA1	-	-	ermA	-	-	aad9	-	-	-	tetK	tetM	-	-	K56R	-	-
CSARH82	1969	PHE	-	-	-	8036_4#84	-	186.066	187	2825758	34	83110.5	1068734	247	CSARH82	ERS134986	-	247	3	3	1	12	4	4	16	-	mecA	-	-	-	-	-	-	-	-	-	-	-	tetM	-	-	K56R	-	-
E4345	1969	Rockefeller	Denmark	-	-	8489_7#74	-	148.489	136	2910758	24	121282	1167201	250	E4345X	ERS157436	-	250	3	3	1	1	4	4	16	blaZ	mecA	-	-	-	ermA	-	-	aad9	-	-	-	tetK	tetM	-	-	K56R	-	-
CSARH73	1970	PHE	-	-	-	8036_4#67	-	171.283	175	2853643	41	69601.1	559378	247	CSARH73	ERS134968	-	247	3	3	1	12	4	4	16	blaZ	mecA	-	-	-	-	-	-	-	-	-	-	-	tetM	-	-	K56R	-	-
E4676	1970	Rockefeller	Denmark	-	-	8489_7#75	-	167.39	163	2904984	20	145249	1260197	250	E4676X	ERS157437	-	250	3	3	1	1	4	4	16	blaZ	mecA	-	-	-	ermA	-	-	aad9	-	-	-	tetK	tetM	-	-	K56R	-	-
E4423	1970	Rockefeller	Denmark	-	-	8489_7#77	-	147.424	147	2891272	22	131421	627693	250	E4423X	ERS157439	-	250	3	3	1	1	4	4	16	-	mecA	-	-	-	ermA	-	-	aad9	-	-	-	tetK	tetM	-	-	K56R	-	-
CSARH51	1973	PHE	-	-	-	8036_4#45	-	221.006	227	2757745	23	119902	1198448	250	CSARH51	ERS134946	-	250	3	3	1	1	4	4	16	-	-	-	-	-	-	-	-	-	-	-	-	-	-	-	-	K56R	-	-
CSARH52	1973	PHE	-	-	-	8036_4#46	-	195.089	195	2870844	67	42848.4	702768	250	CSARH52	ERS134947	-	250	3	3	1	1	4	4	16	blaZ	mecA	-	-	-	ermA	-	-	aad9		aphA3	-	tetK	-	-	-	K56R	-	-
CSARH58	1973	PHE	-	-	-	8036_4#51	-	137.137	134	2932066	103	28466.7	310285	247	CSARH58	ERS134952	-	247	3	3	1	12	4	4	16	blaZ	mecA	-	-	-	ermA	-	-	aad9			-	tetK	tetM	-	-	K56R	-	-
CSARH61	1973	PHE	-	-	-	8036_4#54	-	130.812	132	2902838	62	46820	863461	247	CSARH61	ERS134955	-	247	3	3	1	12	4	4	16	blaZ	mecA	-	-	catA3	ermA	-	-	aad9		aphA3	-	-	tetM	-	-	K56R	-	-
CSARH68	1973	PHE	-	-	-	8036_4#61	-	134.055	133	2902966	56	51838.7	366476	247	CSARH68	ERS134962	-	247	3	3	1	12	4	4	16	blaZ	mecA	-	-	-	ermA	-	-	aad9			-	tetK	tetM	-	-	K56R	-	-
CSARH70	1973	PHE	-	-	-	8036_4#63	-	168.434	174	2674774	49	54587.2	637192	250	CSARH70	ERS134964	-	250	3	3	1	1	4	4	16	blaZ	mecA	-	-	-	ermA	-	-	aad9		aphA3	-	tetK	-	-	-	K56R	-	-
CSARH71	1973	PHE	-	-	-	8036_4#64	-	181.452	181	2903837	37	78482.1	1197526	250	CSARH71	ERS134965	-	250	3	3	1	1	4	4	16	blaZ	mecA	-	-	-	-	-	-	-	-	-	-	-	-	qacA	-	K56R	-	-
CSARH74	1973	PHE	-	-	-	8036_4#68	-	167.479	171	2788214	38	73374.1	875506	247	CSARH74	ERS135011	-	247	3	3	1	12	4	4	16	-	mecA	-	-	-	-	-	-	-	-	-	-	-	tetM	-	-	K56R	-	-
CSARH78	1973	PHE	-	-	-	8036_4#71	-	160.613	160	2866474	60	47774.6	440685	247	CSARH78	ERS135012	-	247	3	3	1	12	4	4	16	-	mecA	-	-	-	ermA	-	-	aad9		aphA3	-	tetK	tetM	-	-	K56R	-	-
CSARH80	1973	PHE	-	-	-	8036_4#73	-	186.347	185	2929393	65	45067.6	542724	247	CSARH80	ERS134974	-	247	3	3	1	12	4	4	16	blaZ	mecA	-	-	-	ermA	-	-	aad9			-	tetK	tetM	-	-	K56R	-	-
CSARH83	1973	PHE	-	-	-	8036_4#75	-	190.647	192	2818707	47	59972.5	379755	247	CSARH83	ERS134976	-	247	3	3	1	12	4	4	16	-	mecA	-	-	-	ermA	-	-	aad9		aphA3	-	tetK	tetM	-	-	K56R	-	-
CSASH07	1973	PHE	-	-	-	8036_4#83	-	246.472	259	2727693	42	64945.1	466783	247	CSASH07	ERS134985	-	247	3	3	1	12	4	4	16	-	-	-	-	-	ermA	-	-	aad9			-	tetK	tetM	-	-	K56R	-	-
CSARH49	1974	PHE	-	-	-	8036_4#44	-	172.094	175	2838832	33	86025.2	875501	247	CSARH49	ERS134944	-	247	3	3	1	12	4	4	16	-	mecA	-	-	-	-	-	-	-	-	-	-	-	tetM	-	-	K56R	-	F99Y
CSARH59	1974	PHE	-	-	-	8036_4#52	-	154.079	156	2880346	45	64007.7	369897	247	CSARH59	ERS134953	-	247	3	3	1	12	4	4	16	blaZ	mecA	-	-	-	ermA	-	-	aad9			-	-	tetM	-	-	K56R	-	-
CSARH60	1974	PHE	-	-	-	8036_4#53	-	155.99	150	2835156	70	40502.2	522318	250	CSARH60	ERS135006	-	250	3	3	1	1	4	4	16	blaZ	mecA	-	-	-	-	-	-	-	-	-	-	tetK	-	qacA	-	K56R	-	-
CSARH69	1974	PHE	-	-	-	8036_4#62	-	147.433	148	2856034	54	52889.5	454535	247	CSARH69	ERS135009	-	247	3	3	1	12	4	4	16	-	mecA	-	-	-	ermA	-	-	aad9		aphA3	-	tetK	tetM	-	-	K56R	-	-
CSARH75	1974	PHE	-	-	-	8036_4#69	-	254.792	256	2791675	42	66468.4	652896	247	CSARH75	ERS134970	-	247	3	3	1	12	4	4	16	-	mecA	-	-	-	-	-	-	-	-	-	-	tetK	tetM	-	-	K56R	-	-
CSASH08	1974	PHE	-	-	-	8036_4#80	-	171.069	175	2794525	30	93150.8	1077511	247	CSASH08	ERS134982	-	247	3	3	1	12	4	4	16	blaZ	-	-	-	-	-	-	-	-	-	-	-	tetK	tetM	-	-	K56R	-	-
CSARH79	1975	PHE	-	-	-	8036_4#72	-	191.29	190	2893942	59	49049.9	404151	247	CSARH79	ERS134973	-	247	3	3	1	12	4	4	16	blaZ	mecA	-	-	-	ermA	-	-	aad9		aphA3	-	tetK	tetM	-	-	K56R	-	-
D8763	1987	Rockefeller	Denmark	-	-	8489_7#82	-	172.019	173	2887380	20	144369	616346	250	D8763	ERS157444	-	250	3	3	1	1	4	4	16	blaZ	mecA	-	-	-	ermA	-	-	aad9	-	-	-	-	tetM	-	-	K56R	-	-
D12266	1987	Rockefeller	Denmark	-	-	8489_7#83	-	172.434	171	2943988	26	113230	844738	247	D12266X	ERS157445	-	247	3	3	1	12	4	4	16	blaZ	mecA	-	-	-	ermA	-	-	aad9	-	-	-	tetK	tetM	-	-	K56R	-	-
D2605	1988	Rockefeller	Denmark	-	-	8489_7#84	-	186.265	183	2915378	28	104121	611048	247	D2605	ERS157446	-	247	3	3	1	12	4	4	16	blaZ	mecA	-	-	-	ermA	-	-	aad9	-	-	-	tetK	tetM	-	-	K56R	-	-
D19455	1988	Rockefeller	Denmark	-	-	8489_7#85	-	139.13	139	2939194	29	101352	657022	247	D19455	ERS157447	-	247	3	3	1	12	4	4	16	blaZ	mecA	-	-	-	-	linA	-	-	-	-	-	-	tetM	-	-	K56R	-	-
D7441	1989	Rockefeller	Denmark	-	-	8489_7#86	-	239.448	239	2959443	48	61655.1	314590	247	D7441	ERS157448	-	247	3	3	1	12	4	4	16	blaZ	mecA	-	-	-	ermA	linA	aacAaphD	aad9	-	-	-	tetK	tetM	-	-	K56R	-	-
CSARH01	late 1970s	PHE	-	-	-	8036_4#1	-	215.68	218	2852271	54	52819.8	304788	3335	CSARH01	ERS134898	-	247 SLV	3	3	1	12	404	4	16	blaZ	mecA	-	-	-	ermA	-	-	aad9		aphA3	-	-	-	-	-	K56R	-	-
CSARH11	late 1970s	PHE	-	-	-	8036_4#10	-	164.319	164	2931836	54	54293.3	589699	247	CSARH11	ERS134907	-	247	3	3	1	12	4	4	16	blaZ	mecA	-	-	-	ermA	-	-	aad9			-	tetK	tetM	-	-	K56R	-	-
CSARH12	late 1970s	PHE	-	-	-	8036_4#11	-	206.91	209	3001103	42	71454.8	457187	247	CSARH12	ERS134908	-	247	3	3	1	12	4	4	16	-	mecA	-	-	-	-	-	-	-	-	aphA3	-	-	tetM	-	-	K56R	-	-
CSARH13	late 1970s	PHE	-	-	-	8036_4#12	-	149.206	143	2870935	49	58590.5	650480	247	CSARH13	ERS134991	-	247	3	3	1	12	4	4	16	-	mecA	-	-	-	ermA	-	-	aad9			-	tetK	tetM	-	-	K56R	-	-
CSARH14	late 1970s	PHE	-	-	-	8036_4#13	-	202.376	203	2966946	135	21977.4	830088	247	CSARH14	ERS134910	-	247	3	3	1	12	4	4	16	-	mecA	-	-	-	ermA	-	-	aad9			-	tetK	tetM	-	-	K56R	-	-
CSARH16	late 1970s	PHE	-	-	-	8036_4#15	-	147.623	148	2933466	71	41316.4	531837	247	CSARH16	ERS135018	-	247	3	3	1	12	4	4	16	blaZ	mecA	catA1	-	-	ermA	-	-	aad9			-	tetK	tetM	-	-	K56R	-	-
CSARH02	late 1970s	PHE	-	-	-	8036_4#2	-	184.471	184	2900509	31	93564.8	1059457	247	CSARH02	ERS134899	-	247	3	3	1	12	4	4	16	blaZ	mecA	-	-	-	ermA	-	-	aad9			-	tetK	tetM	-	-	K56R	-	-
CSARH22	late 1970s	PHE	-	-	-	8036_4#21	-	235.22	231	3028145	56	54074	295908	247	CSARH22	ERS134994	-	247	3	3	1	12	4	4	16	-	mecA	-	-	-	-	-	-	-	-	aphA3	-	-	tetM	-	-	K56R	-	-
CSARH23	late 1970s	PHE	-	-	-	8036_4#22	-	182.243	185	2783105	49	56798.1	544279	3335	CSARH23	ERS134919	-	247 SLV	3	3	1	12	404	4	16	-	mecA	-	-	-	ermA	-	-	aad9		aphA3	-	tetK	tetM	-	-	K56R	-	-
CSARH24	late 1970s	PHE	-	-	-	8036_4#23	-	181.853	188	2796138	37	75571.3	846094	247	CSARH24	ERS134920	-	247	3	3	1	12	4	4	16	-	-	-	-	-	ermA	-	-	aad9			-	tetK	tetM	-	-	K56R	-	-
CSARH25	late 1970s	PHE	-	-	-	8036_4#24	-	156.263	154	2817375	35	80496.4	1028847	250	CSARH25	ERS135027	-	250	3	3	1	1	4	4	16	blaZ	mecA	-	-	-	-	-	-	-	-	-	-	tetK	-	-	-	K56R	-	-
CSARH26	late 1970s	PHE	-	-	-	8036_4#25	-	229.015	239	2685205	31	86619.5	853716	250	CSARH26	ERS134922	-	250	3	3	1	1	4	4	16	blaZ	-	-	-	-	-	-	-	-	-	-	-	tetK	-	-	-	K56R	-	-
CSARH27	late 1970s	PHE	-	-	-	8036_4#26	-	232.862	235	2910443	55	52917.2	267747	247	CSARH27	ERS134923	-	247	3	3	1	12	4	4	16	blaZ	mecA	-	-	-	ermA	-	-	aad9			-	-	tetM	-	-	K56R	-	-
CSARH28	late 1970s	PHE	-	-	-	8036_4#27	-	204.562	207	2792655	27	103432	1198911	250	CSARH28	ERS134996	-	250	3	3	1	1	4	4	16	-	mecA	-	-	-	-	-	-	-	-	-	-	tetK	-	-	qacC	K56R	-	-
CSARH29	late 1970s	PHE	-	-	-	8036_4#28	-	159.59	161	2844376	45	63208.4	511950	247	CSARH29	ERS134925	-	247	3	3	1	12	4	4	16	-	-	-	-	-	ermA	-	-	aad9			-	tetK	tetM	-	-	K56R	-	-
CSARH30	late 1970s	PHE	-	-	-	8036_4#29	-	144.51	144	2882117	85	33907.3	936251	250	CSARH30	ERS134926	-	250	3	3	1	1	4	4	16	-	mecA	-	-	-	-	-	-	-	-	-	-	tetK	tetM	-	-	K56R	-	-
CSARH04	late 1970s	PHE	-	-	-	8036_4#3	-	180.682	176	2835866	49	57874.8	1025305	250	CSARH04	ERS134988	-	250	3	3	1	1	4	4	16	blaZ	mecA	-	-	-	-	-	-	-	-	-	-	tetK	-	-	-	K56R	-	-
CSARH31	late 1970s	PHE	-	-	-	8036_4#30	-	222.968	220	2819128	38	74187.6	521382	250	CSARH31	ERS134997	-	250	3	3	1	1	4	4	16	blaZ	mecA	-	-	-	-	-	-	-	-	-	-	tetK	-	-	-	K56R	-	-
CSARH32	late 1970s	PHE	-	-	-	8036_4#31	-	158.908	162	2834772	43	65924.9	988743	250	CSARH32	ERS134928	-	250	3	3	1	1	4	4	16	blaZ	-	-	-	-	-	-	-	-	-	-	-	tetK	-	-	-	K56R	-	-
CSARH33	late 1970s	PHE	-	-	-	8036_4#32	-	162.233	162	2824215	41	68883.3	1197771	250	CSARH33	ERS134929	-	250	3	3	1	1	4	4	16	blaZ	mecA	-	-	-	-	-	-	-	-	-	-	tetK	-	-	-	K56R	-	-
CSARH34	late 1970s	PHE	-	-	-	8036_4#33	-	116.155	116	2941027	59	49847.9	351035	247	CSARH34	ERS135020	-	247	3	3	1	12	4	4	16	blaZ	mecA	-	-	-	ermA	-	-	aad9		aphA3	-	tetK	tetM	-	-	K56R	-	-
CSARH35	late 1970s	PHE	-	-	-	8036_4#34	-	221.657	215	2819298	35	80551.4	413199	250	CSARH35	ERS134931	-	250	3	3	1	1	4	4	16	blaZ	mecA	-	-	-	-	-	-	-	-	-	-	tetK	-	-	-	K56R	-	-
CSARH36	late 1970s	PHE	-	-	-	8036_4#35	-	140.604	141	2871908	34	84467.9	640868	247	CSARH36	ERS134932	-	247	3	3	1	12	4	4	16	-	mecA	-	-	-	ermA	-	-	aad9			-	tetK	tetM	-	-	K56R	-	-
CSARH37	late 1970s	PHE	-	-	-	8036_4#36	-	236.413	236	2789120	29	96176.6	1201417	250	CSARH37	ERS134999	-	250	3	3	1	1	4	4	16	blaZ	-	-	-	-	-	-	-	-	-	-	-	tetK	-	-	-	K56R	-	-
CSARH38	late 1970s	PHE	-	-	-	8036_4#37	-	171.866	170	2918990	46	63456.3	680637	247	CSARH38	ERS134934	-	247	3	3	1	12	4	4	16	blaZ	mecA	-	-	-	ermA	-	-	aad9			-	tetK	tetM	-	-	K56R	-	-
CSARH39	late 1970s	PHE	-	-	-	8036_4#38	-	191.931	192	2827547	47	60160.6	621625	247	CSARH39	ERS134935	-	247	3	3	1	12	4	4	16	blaZ	mecA	-	-	-	ermA	-	-	aad9			-	tetK	tetM	-	-	K56R	-	-
CSARH40	late 1970s	PHE	-	-	-	8036_4#39	-	122.667	123	2844009	42	67714.5	521694	247	CSARH40	ERS135000	-	247	3	3	1	12	4	4	16	blaZ	mecA	-	-	-	ermA	-	-	aad9			-	tetK	tetM	-	qacC	K56R	-	-
CSARH05	late 1970s	PHE	-	-	-	8036_4#4	-	159.815	158	2797638	34	82283.5	1059567	247	CSARH05	ERS134901	-	247	3	3	1	12	4	4	16	-	-	-	-	-	ermA	-	-	aad9			-	tetK	tetM	-	-	K56R	-	-
CSARH42	late 1970s	PHE	-	-	-	8036_4#40	-	138.789	137	2942768	67	43921.9	473012	247	CSARH42	ERS134938	-	247	3	3	1	12	4	4	16	blaZ	mecA	-	-	-	ermA	-	-	aad9			-	tetK	tetM	qacA	-	K56R	-	-
CSARH43	late 1970s	PHE	-	-	-	8036_4#41	-	164.787	166	2870012	29	98965.9	612820	247	CSARH43	ERS135021	-	247	3	3	1	12	4	4	16		mecA	-	-	-	ermA	-	-	aad9			-	-	tetM	-	-	K56R	-	-
CSARH44	late 1970s	PHE	-	-	-	8036_4#42	-	162.142	161	2902288	42	69102.1	1197941	250	CSARH44	ERS134940	-	250	3	3	1	1	4	4	16	blaZ	mecA	-	-	-	-	-	-	-	-	-	-	tetK	-	-	-	K56R	-	-
CSARH45	late 1970s	PHE	-	-	-	8036_4#43	-	181.306	179	2944385	64	46006	472988	247	CSARH45	ERS134941	-	247	3	3	1	12	4	4	16	blaZ	mecA	-	-	-	ermA	-	-	aad9			-	tetK	tetM	qacA	-	K56R	-	-
CSARH06	late 1970s	PHE	-	-	-	8036_4#5	-	161.522	164	2842406	34	83600.2	821934	247	CSARH06	ERS134902	-	247	3	3	1	12	4	4	16	blaZ	mecA	-	-	-	ermA	-	-	aad9			-	tetK	tetM	-	-	K56R	-	-
CSARH08	late 1970s	PHE	-	-	-	8036_4#7	-	176.909	178	2856904	33	86572.9	1028354	250	CSARH08	ERS134904	-	250	3	3	1	1	4	4	16	blaZ	mecA	-	-	-	-	-	-	-	-	-	-	-	-	-	-	K56R	-	-
CSARH09	late 1970s	PHE	-	-	-	8036_4#8	-	148.599	150	2757417	35	78783.3	837772	247	CSARH09	ERS134905	-	247	3	3	1	12	4	4	16	-	mecA	-	-	-	ermA	-	-	aad9			-	tetK	tetM	-	-	K56R	-	-
CSARH03	late 1970s	PHE	-	-	-	8036_4#82	-	222.175	224	2870367	32	89699	822075	247	CSARH03	ERS135026	-	247	3	3	1	12	4	4	16	-	mecA	-	-	-	ermA	-	-	aad9			-	tetK	tetM	-	-	K56R	-	-
CSARH10	late 1970s	PHE	-	-	-	8036_4#9	-	157.682	157	2868596	45	63746.6	602949	3335	CSARH10	ERS134990	-	247 SLV	3	3	1	12	404	4	16	blaZ	mecA	-	-	-	ermA	-	-	aad9		aphA3	-	tetK	tetM	-	-	K56R	-	-
